# Supplementary material for: Effects of a farm-specific fecal microbial transplant (FMT) product on clinical outcomes and fecal microbiome composition in preweaned dairy calves
Source: PLoS One. 2022 Oct 21;17(10):e0276638. doi: 10.1371/journal.pone.0276638 (PMC9586405; doi:10.1371/journal.pone.0276638)
Supplement: S1 Table — List of calves that died by treatment group, breed, on-farm diagnosis and days post FMT therapy. (XLSX) [file pone.0276638.s002.xlsx]

## Sheet: Sheet1
Group	Calf_ID	Breed	Sex	OnFarmDiagnosis	LombardClassification	Necropsied	FMT	Days post-FMT
FMT	209	Holstein	Heifer	Enteritis	Diarrhea and respiratory	Y	Y	13
Not enrolled	217	Jersey	Heifer	Cecal ulceration, peritonitis, consolidated ventral pneumonia	Other digestive and respiratory	Y	N	.
FMT	222	Jersey	Heifer	Segmental enteritis (jejunal); possible torsion & Clostridial overgrowth	Other digestive	Y	Y	2
FMT	224	Jersey	Heifer	Hemorrhagic enteritis	Diarrhea	Y	Y	4
FMT	234	Jersey	Heifer	Scours	Diarrhea	Y	Y	3
Control	283	Holstein	Heifer	Enteritis; mild-moderate abomasitis	Diarrhea	Y	N	.
FMT	306	Holstein	Heifer	Swollen joint; possibly septic	Joint or navel	Y	Y	7
FMT	309	Holstein	Heifer	Enteritis; mild bronchopneumonia	Diarrhea and respiratory	Y	Y	13
FMT	365	Jersey	Heifer	Hemorrhagic enteritis	Diarrhea	Y	Y	4
FMT	378	Jersey	Heifer	Severe bronchopneumonia	Pneumonia	Y	Y	6
FMT	397	Holstein	Heifer	Severe bronchopneumonia	Pneumonia	Y	Y	1
Not enrolled	445	Holstein	Heifer	Possible obstruction	Congenital defect	N	N	.
FMT	463	Holstein	Heifer	Scours	Diarrhea	Y	Y	5
FMT	482	Holstein	Heifer	Unknown wastage; possibly linked to initial GI upset	Unknown	Y	Y	9
Not enrolled	487	Holstein	Heifer	Cecal ulceration, peritonitis	Other digestive	Y	N	.
FMT	511	Jersey	Heifer	Enteritis	Diarrhea	Y	Y	8
Not enrolled	514	Jersey	Heifer	Begining of a cecal ulcer. Scours. No definitive gross lesions.	Diarrhea	Y	N	.
FMT	528	Jersey	Heifer	Cecal ulceration, peritonitis	Other digestive	Y	Y	4
FMT	531	Jersey-cross	Heifer	Hemorrhagic enteritis	Diarrhea	Y	Y	3
FMT	534	Jersey	Heifer	Cecal ulceration, peritonitis	Other digestive	Y	Y	2
FMT	658	Holstein	Heifer	Enteritis; mild bronchopneumonia	Diarrhea and respiratory	Y	Y	11
Not enrolled	659	Jersey	Heifer	Cecal perforation, peritonitis	Other digestive	Y	N	.
FMT	661	Jersey	Heifer	Hemorrhagic enteritis	Diarrhea	Y	Y	5
FMT	680	Jersey	Heifer	Enteritis, consolidated ventral pneumonia	Diarrhea and respiratory	Y	Y	6
FMT	687	Jersey	Heifer	Enteritis	Diarrhea	Y	Y	6
