# Supplementary material for: Effects of a farm-specific fecal microbial transplant (FMT) product on clinical outcomes and fecal microbiome composition in preweaned dairy calves
Source: PLoS One. 2022 Oct 21;17(10):e0276638. doi: 10.1371/journal.pone.0276638 (PMC9586405; doi:10.1371/journal.pone.0276638)
Supplement: S2 Table — (XLSX) [file pone.0276638.s003.xlsx]

## Sheet: Sheet1
	Number of samples analyzed
	Health Status	day0_Control	day0_FMT	day10_Control	day10_FMT	Total
Holstein		21	24	21	24	90
4 days of age		1	5			6
	Healthy	1	5			6
5 days of age		4	3			7
	Diarrheic	2	1			3
	Healthy	2	2			4
6 days of age		1	4			5
	Diarrheic		3			3
	Healthy	1	1			2
7 days of age		4	2			6
	Diarrheic	2	1			3
	Healthy	2	1			3
8 days of age		3	2			5
	Diarrheic		1			1
	Healthy	3	1			4
9 days of age		1	1			2
	Healthy	1	1			2
10 days of age		1	2			3
	Healthy	1	2			3
11 days of age		4	4			8
	Diarrheic	2				2
	Healthy	2	4			6
12 days of age		2	1			3
	Healthy	2	1			3
13 days of age				1	5	6
	Diarrheic				2	2
	Healthy			1	3	4
14 days of age				4	3	7
	Diarrheic			1	1	2
	Healthy			3	2	5
15 days of age				1	3	4
	Healthy			1	3	4
16 days of age				4	3	7
	Diarrheic			1	1	2
	Healthy			3	2	5
17 days of age				3	2	5
	Diarrheic			2		2
	Healthy			1	2	3
18 days of age				1	1	2
	Healthy			1	1	2
19 days of age				1	2	3
	Diarrheic				1	1
	Healthy			1	1	2
20 days of age				4	4	8
	Diarrheic			1	2	3
	Healthy			3	2	5
21 days of age				2	1	3
	Diarrheic			1		1
	Healthy			1	1	2
Jersey		28	25	28	25	106
4 days of age		5	1			6
	Diarrheic	2				2
	Healthy	3	1			4
5 days of age		2	2			4
	Healthy	2	2			4
6 days of age		3	2			5
	Diarrheic	2				2
	Healthy	1	2			3
7 days of age		3	1			4
	Diarrheic	2				2
	Healthy	1	1			2
8 days of age		4	5			9
	Diarrheic	3	1			4
	Healthy	1	4			5
9 days of age		4	7			11
	Diarrheic	3	5			8
	Healthy	1	2			3
10 days of age		3	1			4
	Diarrheic	1				1
	Healthy	2	1			3
11 days of age		4	6			10
	Diarrheic	1				1
	Healthy	3	6			9
13 days of age				5	1	6
	Diarrheic			1		1
	Healthy			4	1	5
14 days of age				2	2	4
	Diarrheic				1	1
	Healthy			2	1	3
15 days of age				3	2	5
	Diarrheic			1	1	2
	Healthy			2	1	3
16 days of age				3	1	4
	Healthy			3	1	4
17 days of age				4	5	9
	Diarrheic				1	1
	Healthy			4	4	8
18 days of age				4	7	11
	Diarrheic				2	2
	Healthy			4	5	9
19 days of age				3	1	4
	Diarrheic			1		1
	Healthy			2	1	3
20 days of age				4	6	10
	Diarrheic			1	3	4
	Healthy			3	3	6
JerseyCross		13	10	13	10	46
4 days of age		1	1			2
	Diarrheic		1			1
	Healthy	1				1
5 days of age		1				1
	Healthy	1				1
6 days of age		1	1			2
	Diarrheic	1				1
	Healthy		1			1
7 days of age		3				3
	Diarrheic	2				2
	Healthy	1				1
8 days of age		2	2			4
	Diarrheic	2	2			4
9 days of age		2	1			3
	Diarrheic	1				1
	Healthy	1	1			2
11 days of age		1	2			3
	Diarrheic		1			1
	Healthy	1	1			2
12 days of age		2	3			5
	Diarrheic		1			1
	Healthy	2	2			4
13 days of age				1	1	2
	Diarrheic				1	1
	Healthy			1		1
14 days of age				1		1
	Healthy			1		1
15 days of age				1	1	2
	Healthy			1	1	2
16 days of age				3		3
	Healthy			3		3
17 days of age				2	2	4
	Diarrheic				1	1
	Healthy			2	1	3
18 days of age				2	1	3
	Healthy			2	1	3
20 days of age				1	2	3
	Healthy			1	2	3
21 days of age				2	3	5
	Diarrheic			1	1	2
	Healthy			1	2	3
Grand Total		62	59	62	59	242
